# Supplementary material for: Staphylococcus aureus Extracellular Vesicles Elicit an Immunostimulatory Response in vivo on the Murine Mammary Gland
Source: Front Cell Infect Microbiol. 2018 Aug 22;8:277. doi: 10.3389/fcimb.2018.00277 (PMC6113362; doi:10.3389/fcimb.2018.00277)
Supplement: Supplementary file 2 [file Table_2.XLS]

## Sheet: Table S2
Table S2. List of proteins identified in EVs of Staphylococcus aureus Newbould 305.
	Uniparc	Locus Tag	Protein/description (1)	COG	SL (2)	LipoP (3)	NTD (4)	Coverage	kDa (5)	Gene name (6)	emPAI (7)
Translation, ribosomal structure and biogenesis
	UPI0000135022	Newbould305_0167	30S ribosomal protein S4	COG0522	C	CYT		68	22.9	rpsD	22.1013
	UPI00005FE57B	Newbould305_0206	Threonine--tRNA ligase	COG0441	C	CYT		4	74.3	thrS	0.249609
	UPI000012D34E	Newbould305_0208	Translation initiation factor IF-3	COG0290	C	CYT		44	20.1	infC	12.895
	UPI0000054C25	Newbould305_0210	50S ribosomal protein L20	COG0292	C	CYT		16	13.6	rplT	4.62341
	UPI00024E3F9A	Newbould305_0224	Valine-tRNA ligase	COG0525	C	CYT		5	101.5	valS	0.202264
	UPI00000D766C	Newbould305_0232	50S ribosomal protein L21	COG0261	U	CYT		51	11.3	rplU	30.6228
	UPI0000136CFD	Newbould305_0240	Queuine tRNA-ribosyltransferase	COG0343	C	CYT		5	43.2	tgt	0.719072
	UPI000002E8EC	Newbould305_0314	Glycine--tRNA ligase	COG0423	C	CYT		7	53.5	glyS	0.304321
	UPI000004802A	Newbould305_0924	30S ribosomal protein S18	COG0238	C	CYT		27	9.2	rpsR	315.228
	UPI0000054841	Newbould305_1063	50S ribosomal protein L1	COG0081	C	CYT		40	24.6	rplA	34.9381
	UPI0000054840	Newbould305_1064	50S ribosomal protein L10	COG0244	C	CYT		51	17.6	rplJ	9
	UPI0000048026	Newbould305_1070	30S ribosomal protein S12	COG0048	C	CYT		23	15.2	rpsL	16.7828
	UPI000004801A	Newbould305_1071	30S ribosomal protein S7	COG0049	C	CYT		33	17.7	rpsG	3.64159
	UPI0000052287	Newbould305_1072	Elongation factor G (EF-G)	COG0480	C	CYT		34	76.5	fusA	5.6287
	UPI0000054837	Newbould305_1073	Elongation factor Tu (EF-Tu)	COG0050	C	CYT		81	43	tufA	38.8107
	UPI0000054B7F	Newbould305_1578	50S ribosomal protein L13	COG0102	U	CYT		66	16.2	rplM	45.4159
	UPI0000048025	Newbould305_1584	30S ribosomal protein S11	COG0100	C	CYT		72	13.8	rpsK	99
	UPI0000054C04	Newbould305_1590	50S ribosomal protein L15	COG0200	U	CYT		21	15.5	rplO	2.16228
	UPI0000048021	Newbould305_1592	30S ribosomal protein S5	COG0098	C	CYT		41	17.7	rpsE	6.74264
	UPI0000054C2C	Newbould305_1594	50S ribosomal protein L6	COG0097	C	CYT		50	19.7	rplF	6.49894
	UPI000004801B	Newbould305_1595	30S ribosomal protein S8	COG0096	C	CYT		19	14.7	rpsH	1.15443
	UPI00005FE723	Newbould305_1596	30S ribosomal protein S14 type Z	COG0199	C	CYT		22	6.7	rpsZ	0
	UPI00000D76D0	Newbould305_1597	50S ribosomal protein L5	COG0094	C	CYT		38	20.2	rplE	2.16228
	UPI0000054C69	Newbould305_1599	50S ribosomal protein L14	COG0093	C	CYT		17	13.1	rplN	1.51189
	UPI000004801D	Newbould305_1600	30S ribosomal protein S17	COG0186	C	CYT		28	10.1	rpsQ	9
	UPI0000133E90	Newbould305_1601	50S ribosomal protein L29	COG0255	C	CYT		32	8	rpmC	9
	UPI00000D76A9	Newbould305_1602	50S ribosomal protein L16	COG0197	C	CYT		66	16.2	rplP	629.957
	UPI0000134FAF	Newbould305_1603	30S ribosomal protein S3	COG0092	C	CYT		64	24	rpsC	132.352
	UPI0000054ADA	Newbould305_1604	50S ribosomal protein L22	COG0091	C	CYT		55	12.8	rplV	14.8489
	UPI00000522A9	Newbould305_1606	50S ribosomal protein L2	COG0090	C	CYT		65	30.1	rplB	49.1187
	UPI00000549A8	Newbould305_1607	50S ribosomal protein L23	COG0089	C	CYT		35	10.5	rplW	3.64159
	UPI00000545D9	Newbould305_1608	50S ribosomal protein L4	COG0088	U	CYT		32	22.4	rplD	9
	UPI0000048024	Newbould305_1610	30S ribosomal protein S10	COG0051	C	CYT		38	11.5	rpsJ	3.64159
	UPI0000054AE5	Newbould305_1950	50S ribosomal protein L19	COG0335	C	CYT		64	13.3	rplS	629.957
	UPI0000134F21	Newbould305_1964	30S ribosomal protein S2	COG0052	C	CYT		53	29	rpsB	24.1189
	UPI000004801C	Newbould305_1984	30S ribosomal protein S15	COG0184	C	CYT		48	10.5	rpsO	99
	UPI000012B12E	Newbould305_2423	Aspartyl/glutamyl-tRNA amidotransferase subunit A (Aspartyl/glutamyl-tRNA(Asn/Gln) amidotransferase subunit A)	COG0154	C	CYT		9	52.7	gatA	0.43845
Energy production and conversion
	UPI000012529A	Newbould305_0176	Acetate kinase	COG0282	C	CYT		10	43.9	ackA	0.492496
	UPI00000548FB	Newbould305_0465	L-lactate dehydrogenase (L-LDH)	COG0039	C	SpI		10	34.3	ldh	0.425103
	UPI00005FE17F	Newbould305_0688	bifunctional acetaldehyde-CoA/alcohol dehydrogenase	COG1454	C	CYT		7	94.8	adhE	0.365008
	UPI00000546A4	Newbould305_0764	Formate C-acetyltransferase	COG1882	C	CYT		31	85.3	NA	2.83119
	UPI000012E2D4	Newbould305_0783	L-lactate dehydrogenase (L-LDH)	COG0039	C	SpI		20	34.5	lctE	1.61016
	UPI0000054716	Newbould305_1381	NADH dehydrogenase	COG1252	CM	CYT		26	44	yumB	3.86968
	UPI0000054B74	Newbould305_1502	Cytochrome aa3 quinol oxidase, subunit I (Cytochrome aa3-600 quinol oxidase (Subunit I))	COG0843	CM	TMH	15	3	75.1	qoxB	0.467799
	UPI0001D169A5	Newbould305_1503	Quinol oxidase subunit II	COG1622	CM	CYT	2	53	36.6	NA	99
	UPI0000054329	Newbould305_1668	FAD binding domain protein (Salicylate hydroxylase)/Hypothetical protein	COG0654	C	CYT		15	41.8	nagX	2.16228
	UPI00000543F4	Newbould305_1786	Succinate dehydrogenase (Flavoprotein subunit)	COG1053	C	SpI		19	65.4	sdhA	0.615598
	UPI00004B5BD1	Newbould305_2012	Glycerol-3-phosphate dehydrogenase	COG0578	C	CYT		43	62.2	glpD	7.48343
	UPI0000129471	Newbould305_2507	Dihydrolipoamide dehydrogenase	COG1249	C	CYT		98	49.3	pdhD	1.89574e+08
	UPI0000054B50	Newbould305_2509	Pyruvate dehydrogenase E1 component subunit beta	COG0022	C	CYT		97	35.1	pdhB	7.19686e+06
	UPI000000978E	Newbould305_2510	Pyruvate dehydrogenase E1 component alpha subunit	COG1071	C	CYT		93	41.3	pdhA	2.89427e+10
	UPI00000D78AB	Newbould305_2680	ATP synthase subunit B	COG0711	CM	CYT	1	69	19.4	atpF	1466.8
	UPI00000545EC	Newbould305_2682	ATP synthase subunit alpha	COG0056	C	CYT		39	54.5	atpA	7.73326
	UPI0001DA20F1	Newbould305_2683	ATP synthase gamma chain	COG0224	U	CYT		55	30.2	NA	11.1153
	UPI00000545EA	Newbould305_2684	ATP synthase subunit beta	COG0055	CM	CYT		71	51.3	atpD	8.08518
	UPI00000545E9	Newbould305_2685	ATP synthase epsilon chain (ATP synthase F1 sector epsilon subunit) (F-ATPase epsilon subunit)	COG0355	C	CYT		22	14.8	atpC	9
Cell wall, membrane and envelope biogenesis
	UPI00000BC8F2	Newbould305_0327	Penicillin-binding protein 3 (PBP3)	COG0768	CM	CYT	1	17	77.1	pbpF	0.678804
	UPI00000D9FF9	Newbould305_0388	LPXTG specific sortase A (Sortase A transpeptidase)	COG3764	CM	SpI	1	50	23.5	srtA	6.74264
	UPI00000548B8	Newbould305_0406	CHAP domain protein (Secretory antigen SsaA)	COG3942	Extra	SpI		20	16.8	ssaA2	5.30957
	UPI00005FE858	Newbould305_0516	N-acetylmuramoyl-L-alanine amidase	COG1705	Extra	SpI		2	69.2	NA	0.245197
	UPI0000052300	Newbould305_1163	N-acetylglucosaminyldiphosphoundecaprenol N-acetyl-beta-D-mannosaminyltransferase	COG1922	C	CYT		19	29	tarA	2.72759
	UPI00004E153B	Newbould305_1169	Penicillin binding protein 4 (PBP4)	COG1686	CM	SpI	1	12	48.1	pbp4	0.84785
	UPI00005FE32B	Newbould305_1248	Lipoteichoic acid synthase (LTA synthase)	COG1368	CM	TMH	5	15	74.2	ltaS	0.995262
	UPI000005471C	Newbould305_1375	D-alanyl-lipoteichoic acid biosynthesis protein DltD	COG3966	C	SpI	1	53	44.8	dltD	24.1189
	UPI00005FE3D5	Newbould305_1498	Putative transcriptional regulator LytR	COG1316	CM	CYT		9	46	NA	0.778279
	UPI000005225C	Newbould305_1662	Staphylococcal secretory antigen ssaA2	COG3942	Extra	SpI		12	29.2	ssaA2	1.15443
	UPI0000696CCA	Newbould305_1676	Putative transcriptional regulator LytR	COG1316	CM	SpI	1	30	33.7	NA	7.25404
	UPI000250690A	Newbould305_1824	Penicillin-binding protein	COG0768	CM	CYT		6	78.5	pbpA	0.34596
	UPI00000543A2	Newbould305_1866	Serine/threonine-protein kinase PrkC	COG2815	CM	CYT	1	9	74.2	prkC	0.737801
	UPI00000549E5	Newbould305_2136	Peptide methionine sulfoxide reductase regulator MsrR	COG1316	CM	CYT	1	26	36.9	msrR	2.45511
	UPI0000054A63	Newbould305_2192	UDP-N-acetylglucosamine--N-acetylmuramyl-(pentapeptide) pyrophosphoryl-undecaprenol N-acetylglucosamine transferase	COG0707	CM	CYT		7	39.6	murG	0.333521
	UPI00004E1539	Newbould305_2227	Penicillin-binding protein 2 (PBP2)	COG0744	CM	CYT	1	75	80.3	pbp2	161.975
	UPI00000CA966	Newbould305_2559	Glycine betaine/carnitine/choline ABC transporter	COG1732	CM	SpII	1	32	34.7	opuCC	2.38386
	UPI00000522A6	Newbould305_2697	Membrane protein insertase YidC	COG0706	CM	SpII	6	4	33.5	yidC	0.873817
Inorganic ion transport and metabolism
	UPI00000542DF	Newbould305_0346	Putative sulfur transferase (Rhodanese-like domain protein)	COG0607	U	CYT	1	34	14.7	yibN	14.8489
	UPI00000522E5	Newbould305_0654	Lipoprotein SirA	COG0614	CM	SpII		57	36.6	sirA	116.877
	UPI00000546F6	Newbould305_0683	Phosphate/phosphite/phosphonate ABC transporter, periplasmic binding family protein	COG3221	U	SpII	1	15	34.9	phnD	0.701254
	UPI00000CAA63	Newbould305_0763	Iron ABC transporter substrate-binding protein	COG1840	CM	SpII		10	36.8	NA	0.425103
	UPI00026C2324	Newbould305_1024	Membrane lipoprotein	COG1464	CM	SpII		29	31.1	NA	3.39397
	UPI00005FE2E1	Newbould305_1137	ABC transporter substrate-binding protein	COG0614	C	CYT		67	33.2	NA	41.1697
	UPI000005228B	Newbould305_1158	Manganese-binding protein	COG0803	CM	SpII		87	34.6	mntC	3.16228e+06
	UPI00000DCA56	Newbould305_1160	Manganese ABC transporter/Phosphonate ABC transporter ATP-binding protein	COG1121	CM	CYT		17	27.9	mntA	1.15443
	UPI0000054792	Newbould305_1268	Iron compound ABC uptake transporter substrate-binding protein (Periplasmic binding protein)/hypothetical protein	COG4607	CM	SpII		84	37.7	yclQ	54116
	UPI00000D9D29	Newbould305_1350	Lipoprotein/methionine ABC transporter substrate-binding protein	COG1464	CM	SpII		27	30.2	metQ1	2.87468
	UPI00000CAB53	Newbould305_1545	ABC transporter substrate-binding protein	COG4594	CM	SpII		69	36.5	yhfQ1	609.54
	UPI00024E41C7	Newbould305_1643	Molybdenum ABC transporter	COG0725	U	SpII		67	28.7	modA	27824.6
	UPI00000547D7	Newbould305_1648	Fe ABC transporter	COG0614	CM	SpII		80	33.9	fhuD2	6308.57
	UPI00024E438D	Newbould305_1709	Hypothetical protein/sodium ABC transporter permease	COG1668	CM	SpI	7	6	45.8	NA	0.467799
	UPI00000D9FAC	Newbould305_1772	Zn-binding lipoprotein adcA-like protein/zinc ABC transporter substrate-binding protein	COG3443	CM	SpII		53	59	zinT	88.1251
	UPI0000054230	Newbould305_2377	Ferrichrome-binding protein FhuD	COG0614	CM	SpII		26	34.7	fhuD	1.51189
	UPI0000054490	Newbould305_2432	non-heme ferritin	COG1528	C	CYT		55	19.5	ftnA	30.6228
Carbohydrate transport and metabolism
	UPI0000054360	Newbould305_0110	Peptidoglycan endo-beta-N-acetylglucosaminidase	COG4193	Extra	CYT	1	55	33.7	NA	10.6591
	UPI0000054C39	Newbould305_0189	ATP-dependent 6-phosphofructokinase (ATP-PFK)	COG0205	C	CYT		11	34.7	pfkA	0.701254
	UPI00000522A3	Newbould305_0190	Pyruvate kinase	COG0469	C	CYT		42	63	pykA	3.26216
	UPI00005FE807	Newbould305_0400	PTS system glucoside-specific EIICBA component	COG1263	CM	TMH		12	74.2	glcB	1.51189
	UPI000012F4C1	Newbould305_0471	Probable malate:quinone oxidoreductase	COG0579	CW	CYT		48	55.9	mqo2	19.8057
	UPI00005FE855	Newbould305_0513	PTS system fructose-specific II component	COG1299	CM	CYT	8	13	69.8	NA	1.37137
	UPI00026C21A7	Newbould305_0729	PTS glucose EIICBA component	COG1263	CM	TMH	10	26	74.3	ptsG	18.6842
	UPI00000522B0	Newbould305_0753	Maltose ABC transporter substrate-binding protein	COG2182	U	SpII		4	47.7	NA	0.258925
	UPI00026C2327	Newbould305_1034	PTS system trehalose-specific IIBC component	COG1263	CM	CYT	9	4	50.9	NA	0.778279
	UPI00000547EE	Newbould305_1132	Alcohol dehydrogenase/zinc-dependent alcohol dehydrogenase	COG1064	C	CYT		61	35.9	adhA	13.678
	UPI00026C23D8	Newbould305_1230	PTS system fructose-specific transporter subunit IIABC	COG1299	CM	CYT	9	33	68.6	fruA2	47.6968
	UPI000005229B	Newbould305_1307	Glyceraldehyde-3-phosphate dehydrogenase	COG0057	C	CYT		64	36.2	gapC	48.2388
	UPI00024E3FAB	Newbould305_1308	Phosphoglycerate kinase	COG0126	C	CYT		38	42.5	NA	9
	UPI0000054764	Newbould305_1311	Enolase	COG0148	C	CYT		57	47	eno	9
	UPI00026C2301	Newbould305_1495	Autolysin	COG4193	Extra	SpI		49	137.2	atl	37.3119
	UPI00005FE48D	Newbould305_2114	Transketolase	COG0021	U	CYT		5	72.2	NA	0.279802
Function unknown
	UPI0000054388	Newbould305_0145	Hypothetical protein/DUF948 domain containing protein	COG4768	C	CYT	1	59	17.9	ytxG	1
	UPI00000542B3	Newbould305_0306	UPF0365 protein BN1321_260211/hypothetical protein	COG4864	C	TMH	2	58	35.1	yqfA	14.3993
	UPI00005FE857	Newbould305_0515	Conserved membrane protein/hgE/Pip domain-containing protein	COG1511	CM	SpI	6	7	108.3	NA	0.245197
	UPI00000D76CF	Newbould305_0930	Lipoprotein/Peptidase	COG3212	U	SpII		75	21.2	NA	157.489
	UPI0000054BEA	Newbould305_1551	Alkaline shock protein 23	COG1302	U	CYT		20	19.1	asp23	2.72759
	UPI00005FE70B	Newbould305_1558	Hypothetical protein/alpha/beta hydrolase	COG4814	U	TMH	1	16	33	NA	1.51189
	UPI00026C23C9	Newbould305_1711	Hypothetical protein/DUF805 domain-containing protein	COG3152	CM	CYT	4	17	25.8	NA	4.62341
	UPI00026C23CB	Newbould305_1724	Membrane-associated protein TcaA	COG4640	U	CYT	1	8	52	tcaA	0.412538
	UPI00000D774D	Newbould305_2115	UPF0154 protein SAB1201/hypothetical protein	COG3763	CM	TMH	1	29	9.2	NA	24.1189
	UPI00000D7723	Newbould305_2410	Hypothetical protein/UPF0316 protein ERS072738_02115	COG4843	CM	TMH	3	8	22.9	NA	1.51189
	UPI0001AE9AC5	Newbould305_2442	Ribonuclease BN /YihY/virulence factor BrkB family protein	COG1295	CM	CYT	6	15	45.5	yihY	2.98107
	UPI00000D9FCA	Newbould305_2546	Lipoprotein/hypothetical protein	COG4808	U	SpII		46	17.2	yehR	9999
	UPI0000054628	Newbould305_2732	Putative uncharacterized protein orf2 (YbbR-like family protein) (YbbR-like protein)/hypothetical protein	COG4856	U	SpI	1	12	34.5	orf2	0.637894
Amino acid transport and metabolism
	UPI00005FE424	Newbould305_1809	Ornithine carbamoyltransferase	COG0078	C	CYT		31	37.4	argF	2.45511
	UPI000005492C	Newbould305_0507	Arginine deiminase (ADI)	COG2235	C	CYT		16	46.8	arcA	0.584893
	UPI00005FE1C8	Newbould305_0779	Nickel ABC transporter substrate-binding protein	COG0747	CW	SpII		6	55.2	NA	0.304321
	UPI00000D78A5	Newbould305_1400	Glutamate dehydrogenase	COG0334	C	CYT		11	45.6	gudB/gluD	0.467799
	UPI00003B1A87	Newbould305_1433	Periplasmic oligopeptide-binding protein oppA/Peptide ABC transporter substrate-binding protein (Lipoproteins)	COG4166	U	SpII		7	61.4	oppA	0.550516
	UPI000012B701	Newbould305_2020	Glutamine synthetase	COG0174	C	CYT		23	50.7	glnA	2.38386
	UPI00026C222B	Newbould305_2537	Cobalt and nickel transporter Cnt	COG0747	CW	SpII		52	59.1	opp1A	13.8735
	UPI0002506E5E	Newbould305_2595	Extracellular amino acid binding ABC transporter/amino acid ABC transporter substrate-binding protein	COG0834	U	CYT		84	27.9	NA	1.21153e+06
	UPI0000054B9D	Newbould305_2597	Amino acid ABC transporter, ATP-binding protein	COG1126	CM	CYT		58	27.1	tcyC	9
	UPI00000545F5	Newbould305_2674	Serine hydroxymethyltransferase (SHMT) (Serine methylase)	COG0112	C	CYT		20	45.1	glyA	1.95521
Defense mechanisms
	UPI00000D9CDC	Newbould305_1170	Lipid A export ATP-binding/permease protein MsbA	COG1132	CM	TMH	6	2	63.9	msbA1	0.258925
	UPI0000054B77	Newbould305_1499	Protein FmtA	COG1680	CM	CYT	1	14	45.9	fmtA	0.687612
	UPI00005FE729	Newbould305_1623	Acriflavin resistance transport protein/AcrB/AcrD/AcrF family protein [Staphylococcus aureus]	COG0841	CM	CYT	11	5	114.5	NA	0.353876
	UPI0000054464	Newbould305_2390	ABC transporter ATP-binding protein	COG1131	CM	CYT		32	32.8	ybhF	2.45511
Posttranslational modification, protein turnover and chaperones
	UPI000005229F	Newbould305_0020	Foldase protein PrsA	COG0760	CM	SpII		82	35.5	prsA	1.9307e+08
	UPI000005224B	Newbould305_0158	Serine protease/PDZ domain-containing protein	COG0265	CM	TMH		28	45.7	degP	7.11131
	UPI00005FE543	Newbould305_0299	Chaperone protein DnaK (HSP70)	COG0443	C	CYT		30	66.2	dnaK	1.80722
	UPI00000D7685	Newbould305_0300	Chaperone protein DnaJ	COG0484	C	CYT		7	41.6	dnaJ	0.389495
	UPI00000CACA2	Newbould305_1417	Chaperone protein ClpB	COG0542	C	CYT		4	98.2	clpB	0.107757
	UPI0000054B9A	Newbould305_1775	Disulfide bond protein A (Protein-disulfide isomerase, DsbA-like protein)	COG1651	CW	SpII		41	23	dsbA	9
	UPI0000054A61	Newbould305_2194	Serina protease/Carboxy-terminal processing proteinase ctpA	COG0793	CM	CYT	1	23	55.1	ctpA	1.84804
	UPI00000CAC92	Newbould305_2237	Zinc metallopeptidase (Putative membrane protease YugP)	COG2738	CM	CYT	3	31	25.2	yugP	9
	UPI00004B5C68	Newbould305_2348	60 kDa chaperonin (GroEL protein) (Protein Cpn60)	COG0459	C	CYT		10	57.5	groEL	0.333521
	UPI000002EA3A	Newbould305_2629	ATP-dependent zinc metalloprotease FtsH	COG0465	CM	TMH	2	19	77.7	ftsH	2.01995
Lipid transport and metabolism
	UPI0000054395	Newbould305_0159	1-acyl-sn-glycerol-3-phosphate acyltransferase (EC 2.3.1.-) (EC 2.3.1.51) (Acyltransferase)	COG0204	C	CYT		11	23	plsC	0.519911
	UPI00024E4C72	Newbould305_0797	Teichoic acid biosynthesis protein F	COG1887	CM	CYT		36	45.9	NA	3.64159
	UPI0000054B16	Newbould305_1427	beta-ketoacyl-[acyl-carrier-protein] synthase II	COG0304	CM	CYT		9	43.6	fabF	0.637894
	UPI00005FE44D	Newbould305_1875	Phosphate acyltransferase	COG0416	C	CYT		6	35.3	plsX	0.359356
	UPI00021AE7EF	Newbould305_2089	Cardiolipin synthase/Phospholipase D/transphosphatidylase	COG1502	CM	TMH	2	4	56.3	NA	0.274275
Coenzyme transport and metabolism
	UPI00000D9FFF	Newbould305_0401	Pyruvate oxidase	COG0028	CM	CYT		8	63.5	poxB	0.412538
	UPI0001FAD51F	Newbould305_1042	Pyridoxal biosynthesis lyase PdxS	COG0214	C	CYT		27	30.5	NA	2.45511
	UPI00000CAD7B	Newbould305_1487	1,4-dihydroxy-2-naphthoyl-CoA synthase (DHNA-CoA synthase)	COG0447	C	CYT		12	30.3	menB	1.51189
	UPI00024E4C6C	Newbould305_1576	Acetolactate synthase	COG0028	CM	CYT		16	61	NA	0.978319
	UPI00026C23A9	Newbould305_2246	Ubiquinone/menaquinone biosynthesis methyltransferase	COG2226	U	CYT		42	27.3	NA	5.81292
General function prediction only
	UPI00020F307E	Newbould305_0857	5'-nucleotidase, lipoprotein e(P4) family	COG2503	U	SpI		90	33.3	hel	7.19686e+10
	UPI00005FE76D	Newbould305_1710	Probable sodium ABC transporter ATP-binding protein	COG4152	CM	CYT		24	33.6	NA	1.95521
	UPI00026C23F4	Newbould305_1811	TRAP family protein/Hypothetical protein	COG1288	CM	SpI	13	18	56.5	NA	2.51119
	UPI00005FE660	Newbould305_2419	Probable lipoprotein/CamS family sex pheromone protein	COG4851	U	SpII		44	45.3	NA	16.1907
	UPI0000054610	Newbould305_2645	Putative thiol-disulfide oxidoreductase, DCC family/hypothetical protein	COG3011	CM	CYT		75	16.2	NA	99
Signal transduction mechanisms
	UPI0000054C46	Newbould305_0177	Putative universal stress protein	COG0589	C	CYT			18.4	NA	2.59381
	UPI00005FE502	Newbould305_2270	Sensor proteins SrrB	COG5002	CM	CYT	2	4	66	srrB	0.211528
	UPI000005449B	Newbould305_2440	Sensor protein VraS	COG4585	CM	TMH	2	17	39.9	vraS	1.05353
Transcription
	UPI00000D771C	Newbould305_1067	DNA-directed RNA polymerase subunit beta	COG0085	C	CYT		25	133	rpoB	2.09677
	UPI00005FE2AF	Newbould305_1068	DNA-directed RNA polymerase subunit beta' (RNAP subunit beta')	COG0086	C	CYT		38	135.2	rpoC	3.39397
	UPI0000054BBD	Newbould305_1583	DNA-directed RNA polymerase subunit alpha (RNAP subunit alpha)	COG0202	C	CYT		9	34.9	rpoA	0.778279
	UPI00000D9DAF	Newbould305_1971	Membrane-associated zinc metalloprotease/Putative zinc metalloprotease	COG0750	CM	TMH	5	17	48	NA	1.89427
Cell cycle control, cell division and chromosome partitioning
	UPI0000054C4F	Newbould305_0169	Septation ring formation regulator EzrA	COG4477	CM	CYT	1	35	66.1	ezrA	2.29034
	UPI00000543C7	Newbould305_1829	Cell division protein FtsZ	COG0206	C	CYT		34	40.9	ftsZ	3.12463
Intracellular trafficking, secretion and vesicular transport
	UPI00005FE565	Newbould305_0242	Protein-export membrane protein/protein translocase subunit SecDF	COG0342	CM	CYT	10	18	84.1	NA	11.3285
	UPI000005226D	Newbould305_1286	Protein translocase subunit SecA	COG0653	C	CYT		12	95.8	secA	0.619207
	UPI0001AB18F3	Newbould305_1407	Signal peptidase IB	COG0681	CW	TMH	1	61	21.9	spsB	99
Replication, recombination and repair
	UPI00000CAD47	Newbould305_0594	DNA gyrase subunit B	COG0187	C	CYT		4	72.4	gyrB	0.178769
	UPI00026C2307	Newbould305_2095	Thermonuclease/ hypothetical protein	COG1525	Extra	SpI	1	48	21.8	NA	22.7137
	UPI00000D7761	Newbould305_2707	DEAD-box ATP-dependent RNA helicase CshA	COG0513	C	CYT		11	56.8	cshA	1.06914
Nucleotide transport and metabolism
	UPI0000054548	Newbould305_0946	Inosine-5'-monophosphate dehydrogenase (IMP dehydrogenase) (IMPD) (IMPDH)	COG0516	C	CYT		6	52.7	guaB	0.202264
	UPI000012BD6F	Newbould305_0947	GMP synthase [glutamine-hydrolyzing]	COG0519	C	CYT		4	58.1	guaA	0.389495
Secondary metabolites biosynthesis, transport and catabolism
	UPI0000054A71	Newbould305_2179	Hypothetical protein/5-bromo-4-chloroindolyl phosphate hydrolysis protein	COG4915	C	TMH	2	12	24.6	NA	1.37137
Unclassified function
	UPI00000CAA99	Newbould305_2508	Dihydrolipoyllysine-residue acetyltransferase component of pyruvate dehydrogenase complex		C	CYT		87	46.2	pdhC	1.84785e+11
	UPI0000505A18	Newbould305_1925	Phage capsid protein (Phage major capsid protein)		U	CYT		97	33.5	NA	23712.7
	UPI0001FAD63B	Newbould305_2342	delta-hemolysin		Extra	CYT		96	3.2	NA	99999999
	UPI00000D9D73	Newbould305_2511	Lipoprotein (Cell-wall binding lipoprotein)		U	SpII		79	23.8	NA	1.6681e+06
	UPI00026C2258	Newbould305_2589	IgG-binding protein SBI/ hypothetical protein		U	SpI		68	50.1	sbi	221.754
	UPI00000D9D8F	Newbould305_1816	Beta-class phenol-soluble modulin (PSMβ1)		U	CYT		88	4.4	psmβ1	99
	UPI0000054555	Newbould305_0935	Lipoprotein (Putative lipoprotein)		U	SpII		78	23.6	NA	99999
	UPI00005FE419	Newbould305_1791	Fibrinogen-binding protein		Extra	SpI		40	12.5	fnbP	561.341
	UPI000005426C	Newbould305_0241	Component of the preprotein translocase (Preprotein translocase subunit YajC) (Preprotein translocase, YajC subunit)		U	CYT		59	9.6	yajC	31621.8
	UPI00005FE322	Newbould305_1238	Uncharacterized protein/hypothetical protein		U	SpII		52	16	NA	192.07
	UPI00026C2293	Newbould305_0083	Exported protein/hypothetical protein		U	CYT	1	43	34.9	NA	5.66085
	UPI00026C21D9	Newbould305_1885	Hypothetical protein		U	SpII		38	18.6	NA	99
	UPI0000054A3F	Newbould305_2223	Cell cycle protein GpsB (Guiding PBP1-shuttling protein)		C	CYT		78	13.1	gpsB	1777.28
	UPI0001AE9B38	Newbould305_2258	Elastin binding protein ebpS		CM	CYT	1	26	53.3	ebpS	4.62341
	UPI00026C23CA	Newbould305_1721	Hypothetical protein/ HlyD family secretion protein		CM	SpI	1	53	22.9	NA	41.1697
	UPI00000D76AE	Newbould305_1141	Exported protein (Uncharacterised protein)/ hypothetical protein		U	SpI		50	18.5	NA	30.6228
	UPI00024E41B3	Newbould305_1737	Hypothetical protein		CM	SpII		32	23.3	NA	5.81292
	UPI00000D7827	Newbould305_2451	Monofunctional glycosyltransferase (MGT) (Peptidoglycan TGase)		CM	CYT	1	31	31.4	mgt	7.37678
	UPI00024E4AEC	Newbould305_0824	Hypothetical protein		U	SpI	1	30	57.7	NA	3.32876
	UPI00021AE82F	Newbould305_0088	Hypothetical protein		U	SpII		60	13.3	NA	9
	UPI00000CAF2B	Newbould305_2638	Lytic regulatory protein/hypothetical protein		CM	TMH	6	13	40.5	NA	9
	UPI0000505A13	Newbould305_1921	Phage portal protein (Portal protein, phage associated)		C	CYT		18	54.9	NA	0.737801
	UPI00000548D6	Newbould305_1212	Hypothetical protein		U	CYT		20	26.6	NA	16.7828
	UPI00000522D5	Newbould305_2500	Membrane protein/Hypothetical protein		CM	TMH	3	22	39.9	NA	2.16228
	UPI00026C23D2	Newbould305_2311	Hypothetical protein		U	SpII		42	21.4	NA	6.19686
	UPI0000054770	Newbould305_1753	Exported protein/Hypothetical protein		U	SpI	1	37	13.9	NA	9
	UPI0000505A1F	Newbould305_1931	Phage protein/Hypothetical protein		C	CYT		30	20.4	NA	1.78256
	UPI0000054640	Newbould305_1751	Hipothetical protein/DUF4889 domain-containing protein		U	SpII	1	32	13.3	NA	14.8489
	UPI00000543D5	Newbould305_1817	Beta-class phenol-soluble modulin (PSMβ2)		U	CYT		88	4.4	psmβ2	30.6228
	UPI00026C225E	Newbould305_0033	Hypothetical protein		U	CYT		15	17.6	NA	2.98107
	UPI00000D9DCA	Newbould305_2096	Uncharacterised protein/hypothetical protein		U	CYT	1	11	32.7	NA	0.584893
	UPI000005449E	Newbould305_2443	Exported protein (Membrane associated protein) (Putative staphylococcal protein)/hypothetical protein		C	CYT	1	47	10.2	NA	9
	UPI00005FE67D	Newbould305_2380	Uncharacterized leukocidin-like protein 2		Extra	SpI	1	9	40.4	NA	0.668101
	UPI00026C22FD	Newbould305_1006	Hypothetical protein		U	SpII	1	8	32.9	NA	1.15443
	UPI00026C23B2	Newbould305_2269	Lipoprotein/ Hypothetical protein		U	SpII		15	35.1	NA	1.03092
	UPI00000DA0F2	Newbould305_1776	ABC transporter ATP-binding protein/Lipoprotein/cystatin-like fold lipoprotein		CM	SpII		9	14.2	NA	2.98107
	UPI000004802C	Newbould305_0304	30S ribosomal protein S21		C	CYT		33	6.9	rpsU	9
	UPI00005FE707	Newbould305_1553	Probable membrane-bound oxidoreductase/hypothetical protein		U	CYT	1	20	22.9	NA	2.98107
	UPI00000CAD76	Newbould305_2573	Membrane protein (Putative membrane protein)		U	CYT	1	24	25.7	NA	0.873817
	UPI00005FE56A	Newbould305_0229	Hypothetical protein		U	CYT	1	33	18.2	NA	1.6827
	UPI00005FE1D7	Newbould305_0802	Probable glycosyl transferase/hypothetical protein		C	CYT		4	66.1	NA	0.154782
	UPI000005446B	Newbould305_2397	Hypothetical protein		CM	SpI	1	24	6.5	NA	9
	UPI00015FD704	PSMA1_STAAB	Alpha-class phenol-soluble modulin		U	CYT		95	2.2	psmα1	30.6228
	UPI00015FD703	PSMA2_STAAB	Alpha-class phenol-soluble modulin alpha 2		U	CYT		95	2.2	psmα2	999
	UPI000161A44A	PSMA4_STAAB	Alpha-class phenol-soluble modulin alpha 4		U	CYT		71	2.1	psmα4	34
(1), Proteins are classified in Gene Ontology functional classes. Names are given according to annotation of available S.aureus Newbould N305 and verified againts NCBI and uniprot database.
(2), PsortB prediction: Extra, extracellular; CM, cytoplasmic membrane; C, cytoplasmic; U, Unknow
(3), LipoP prediction: SpII, SPaseII-cleaved proteins; SpI, SPaseI-cleaved proteins; CYT, cytoplasmic; TMH, transmembrane
(4), Number of Transmembrane domain (THMM prediction)
(5), Molecular weight calculated from the protein sequence
(6), Gene names are given according to annotation of S.aureus Newbould 305 (N305). NA: No Available
(7), Exponentially Modified Protein Abundance Index (emPAI)
