# Supplementary material for: Staphylococcus aureus Extracellular Vesicles Elicit an Immunostimulatory Response in vivo on the Murine Mammary Gland
Source: Front Cell Infect Microbiol. 2018 Aug 22;8:277. doi: 10.3389/fcimb.2018.00277 (PMC6113362; doi:10.3389/fcimb.2018.00277)
Supplement: Supplementary file 3 [file Table_3.XLS]

## Sheet: Table S3
	Table S3. Proteins identified in the extracellular vesicles derived from S. aureus N305, 03ST17, 06ST1048 and M060
	Locus tag TW20	Locus tag N305	Gene name	N305 (1)	03ST17 (1) (2)	06ST1048 (1) (2)	M060 (1) (2)
	SATW20_07180	Newbould305_1170	abcA	1	0	0	1
	SATW20_17020	Newbould305_0176	ackA	1	0	0	1
	SATW20_04480	Newbould305_0938	ahpC	0	0	0	1
	SATW20_15760	Newbould305_0299	alaS	1	0	1	0
	SATW20_17000	Newbould305_0178	ald1	0	0	0	1
	SATW20_01780	Newbould305_0707	aldA	0	0	0	1
	SATW20_27730	Newbould305_0507	arcA	1	0	0	1
	SATW20_27720	Newbould305_0506	arcB	0	0	0	1
	SATW20_11610	Newbould305_1809	argF	1	0	0	0
	SATW20_15170	Newbould305_2301	argR	0	0	1	0
	SATW20_08810	Newbould305_1341	arsC	0	0	0	1
	SATW20_14530	Newbould305_2231	asnS	0	0	0	1
	SATW20_23200	Newbould305_1551	asp23	1	0	0	1
	SATW20_10490	Newbould305_1495	atl	1	1	1	1
	SATW20_22430	Newbould305_2682	atpA	1	1	1	0
	SATW20_22410	Newbould305_2684	atpD	1	1	1	0
	SATW20_22450	Newbould305_2680	atpF	1	1	1	0
	SATW20_22440	Newbould305_2681	atpH	0	1	1	0
	SATW20_15120	Newbould305_2296	bfmB	0	0	0	1
	SATW20_27120	NA	blaZ	0	0	1	0
	SATW20_16840	Newbould305_0195	citC	0	0	0	1
	SATW20_16850	Newbould305_0194	citZ	0	0	0	1
	SATW20_09740	Newbould305_1417	clpB	1	0	1	0
	SATW20_08430	Newbould305_1303	clpP	0	0	1	1
	SATW20_26790	Newbould305_0420	copA	0	1	0	0
	SATW20_05810	Newbould305_2631	cysK	0	0	0	1
	SATW20_22760	Newbould305_2647	deoD	0	0	0	1
	SATW20_09350	Newbould305_1375	dltD	1	1	1	0
	SATW20_15750	Newbould305_0300	dnaJ	1	0	1	0
	SATW20_00020	Newbould305_0591	dnaN	0	0	0	1
	SATW20_22770	Newbould305_2646	dps	0	0	0	1
	SATW20_11470	Newbould305_1791	ecb	1	0	1	0
	SATW20_08510	Newbould305_1311	eno	1	1	1	1
	SATW20_02850	Newbould305_0830	esaA	0	1	0	0
	SATW20_02880	Newbould305_0833	essB	0	1	0	0
	SATW20_17080	Newbould305_0169	ezrA	1	1	0	0
	SATW20_12250	Newbould305_1877	fabG	0	0	1	0
	SATW20_10080	Newbould305_1453	fabI	0	0	1	1
	SATW20_22370	Newbould305_2688	fabZ	0	0	1	1
	SATW20_22630	Newbould305_2661	fbaA	0	0	0	1
	SATW20_26370	Newbould305_0376	fbp	0	0	0	1
	SATW20_13740	Newbould305_2148	femA	0	0	0	1
	SATW20_13750	Newbould305_2149	femB	0	1	0	1
	SATW20_12310	Newbould305_1883	ffh	0	0	1	0
	SATW20_17220	Newbould305_0153	fhs	0	0	0	1
	SATW20_24160	Newbould305_1648	fhuD	1	1	1	0
	SATW20_23950	Newbould305_1624	fmhB	0	0	1	0
	SATW20_07750	Newbould305_1230	fruA	1	0	1	0
	SATW20_06170	Newbould305_1072	fus	1	0	1	1
	SATW20_08470	Newbould305_1307	gap1	1	0	1	1
	SATW20_16770	Newbould305_0202	gap2	0	0	0	1
	SATW20_18950	Newbould305_2423	gatA	1	0	1	0
	SATW20_15320	Newbould305_0344	gcvPA	0	0	0	1
	SATW20_15310	Newbould305_0345	gcvPB	0	0	0	1
	SATW20_01990	Newbould305_0729	glcA	1	1	0	0
	SATW20_26590	Newbould305_0400	glcB	1	0	0	0
	SATW20_22900	Newbould305_2739	glmS	0	0	0	1
	SATW20_13020	Newbould305_2020	glnA	1	1	1	1
	SATW20_12940	Newbould305_2012	glpD	1	1	1	1
	SATW20_12920	Newbould305_2010	glpF	0	1	0	0
	SATW20_12930	Newbould305_2011	glpK	0	0	0	1
	SATW20_05400	Newbould305_1032	gltA	0	1	0	0
	SATW20_22510	Newbould305_2674	glyA	1	0	0	1
	SATW20_15080	Newbould305_2290	gnd	0	0	0	1
	SATW20_25460	Newbould305_2592	gpmA	0	0	0	1
	SATW20_13560	Newbould305_2129	grlA	0	0	1	0
	SATW20_13550	Newbould305_2128	grlB	0	0	1	0
	SATW20_04560	Newbould305_0946	guaB	1	0	0	1
	SATW20_00060	Newbould305_0595	gyrA	0	0	1	1
	SATW20_00050	Newbould305_0594	gyrB	1	0	1	0
	SATW20_16590	Newbould305_0220	hemB	0	0	0	1
	SATW20_18580	Newbould305_2461	hemL	0	0	0	1
	SATW20_25490	Newbould305_2588	hlgA	0	1	1	1
	SATW20_25510	Newbould305_2586	hlgB	0	1	1	1
	SATW20_25500	Newbould305_2587	hlgC	0	1	1	1
	SATW20_08350	Newbould305_1294	hprK	0	1	0	1
	SATW20_14700	Newbould305_2249	hup	0	0	1	1
	SATW20_11870	Newbould305_1836	ileS	0	0	0	1
	SATW20_16710	Newbould305_0208	infC	1	0	1	0
	SATW20_13360	Newbould305_2105	katA	0	0	0	1
	SATW20_02430	Newbould305_0783	ldh1	1	0	0	1
	SATW20_27410	Newbould305_0465	ldh2	1	0	0	1
	SATW20_01220	Newbould305_0649	lldP1	0	0	1	0
	SATW20_24980	Newbould305_1735	lldP2	0	1	0	0
	SATW20_05850	Newbould305_2637	lysS	0	0	0	1
	SATW20_00740	NA	mecA	0	1	0	0
	SATW20_10420	Newbould305_1487	menB	1	0	0	1
	SATW20_14680	Newbould305_2246	menH	1	0	1	0
	SATW20_07610	Newbould305_1216	mgrA	0	0	0	1
	SATW20_09490	Newbould305_1390	mnhD	0	1	0	0
	SATW20_07060	Newbould305_1158	mntC	1	1	1	1
	SATW20_11000	Newbould305_2498	mntH	0	1	0	0
	SATW20_24110	Newbould305_1643	modA	1	1	0	0
	SATW20_13600	Newbould305_2134	mprF	0	1	0	0
	SATW20_27460	Newbould305_0471	mqo2	1	0	1	1
	SATW20_11720	Newbould305_1821	mraZ	0	0	0	1
	SATW20_13490	Newbould305_2119	mscL	0	0	1	0
	SATW20_22910	Newbould305_2738	mtlA	0	1	0	0
	SATW20_14190	Newbould305_2192	murG	1	0	0	1
	SATW20_11440	Newbould305_1788	murI	0	0	0	1
	SATW20_26680	Newbould305_0408	mvaS	0	0	0	1
	SATW20_14660	Newbould305_2244	ndk	0	0	0	1
	SATW20_15530	Newbould305_0322	nfo	0	0	0	1
	SATW20_13260	Newbould305_2095	nucI	1	1	0	0
	SATW20_05900	Newbould305_1044	nupC	0	1	1	0
	SATW20_14140	Newbould305_2187	odhA	0	1	0	1
	SATW20_14130	Newbould305_2186	odhB	0	1	0	1
	SATW20_22290	Newbould305_2697	oxaA	1	1	1	0
	SATW20_27380	Newbould305_0462	panB	0	0	0	1
	SATW20_14490	Newbould305_2227	pbp2	1	0	1	0
	SATW20_15480	Newbould305_0327	pbpF	1	1	0	0
	SATW20_17800	Newbould305_0080	pckA	0	0	0	1
	SATW20_10880	Newbould305_2510	pdhA	1	1	1	1
	SATW20_10890	Newbould305_2509	pdhB	1	1	1	1
	SATW20_10900	Newbould305_2508	pdhC	1	1	1	1
	SATW20_10910	Newbould305_2507	pdhD	1	1	1	1
	SATW20_05870	Newbould305_1042	pdxS	1	0	1	0
	SATW20_09420	Newbould305_1382	pepA	0	0	0	1
	SATW20_16900	Newbould305_0189	pfkA	1	0	1	0
	SATW20_09620	Newbould305_1404	pgi	0	0	0	1
	SATW20_12770	Newbould305_1995	pgsA	0	1	0	0
	SATW20_12140	Newbould305_1866	pknB	1	1	0	0
	SATW20_12680	Newbould305_1985	pnpA	0	0	0	1
	SATW20_16800	Newbould305_0199	polA	0	0	1	0
	SATW20_12570	Newbould305_1972	proS	0	0	1	0
	SATW20_05680	Newbould305_2618	prs	0	0	1	1
	SATW20_18350	Newbould305_0020	prsA	1	1	1	1
	SATW20_05201	PSMA4_STAAB	psmA4	1	0	0	1
	SATW20_06570	Newbould305_1114	pta	0	0	0	1
	SATW20_05640	Newbould305_2613	purR	0	0	1	0
	SATW20_18970	Newbould305_2420	putP	0	1	0	0
	SATW20_16890	Newbould305_0190	pyk	1	0	1	1
	SATW20_22740	Newbould305_2649	pyn	0	0	0	1
	SATW20_12520	Newbould305_1967	pyrH	0	0	0	1
	SATW20_11920	Newbould305_1842	pyrR	0	0	0	1
	SATW20_10570	Newbould305_1503	qoxA	1	1	1	0
	SATW20_10560	Newbould305_1502	qoxB	1	1	1	0
	SATW20_17580	Newbould305_0117	ribH	0	1	1	0
	SATW20_12120	Newbould305_1864	rlmN	0	0	1	0
	SATW20_14910	Newbould305_2272	rluB	0	0	1	0
	SATW20_26760	Newbould305_0417	rocA	0	0	0	1
	SATW20_17520	Newbould305_0121	rot	0	1	1	0
	SATW20_06080	Newbould305_1063	rplA	1	0	1	1
	SATW20_23810	Newbould305_1606	rplB	1	1	1	1
	SATW20_23840	Newbould305_1609	rplC	0	0	1	0
	SATW20_23720	Newbould305_1597	rplE	1	1	1	1
	SATW20_23690	Newbould305_1594	rplF	1	0	1	0
	SATW20_06090	Newbould305_1064	rplJ	1	0	1	0
	SATW20_23520	Newbould305_1578	rplM	1	0	1	0
	SATW20_23740	Newbould305_1599	rplN	1	0	1	1
	SATW20_23650	Newbould305_1590	rplO	1	0	1	0
	SATW20_23770	Newbould305_1602	rplP	1	0	1	0
	SATW20_23570	Newbould305_1582	rplQ	0	0	1	0
	SATW20_23680	Newbould305_1593	rplR	0	0	1	0
	SATW20_12350	Newbould305_1950	rplS	1	0	1	1
	SATW20_16690	Newbould305_0210	rplT	1	0	1	1
	SATW20_16410	Newbould305_0232	rplU	1	0	1	1
	SATW20_23790	Newbould305_1604	rplV	1	0	1	1
	SATW20_23820	Newbould305_1607	rplW	1	0	1	0
	SATW20_05690	Newbould305_2619	rplY	0	0	1	1
	SATW20_11220	Newbould305_2476	rpmF	0	0	0	1
	SATW20_23580	Newbould305_1583	rpoA	1	0	1	1
	SATW20_06120	Newbould305_1067	rpoB	1	0	1	1
	SATW20_06130	Newbould305_1068	rpoC	1	1	1	1
	SATW20_12500	Newbould305_1964	rpsB	1	0	1	1
	SATW20_23780	Newbould305_1603	rpsC	1	0	1	1
	SATW20_17100	Newbould305_0167	rpsD	1	0	1	1
	SATW20_23670	Newbould305_1592	rpsE	1	1	1	1
	SATW20_06160	Newbould305_1071	rpsG	1	1	1	1
	SATW20_23510	Newbould305_1577	rpsI	0	0	1	1
	SATW20_23850	Newbould305_1610	rpsJ	1	0	1	0
	SATW20_23590	Newbould305_1584	rpsK	1	0	1	0
	SATW20_06150	Newbould305_1070	rpsL	1	0	1	1
	SATW20_23600	Newbould305_1585	rpsM	0	0	1	0
	SATW20_12670	Newbould305_1984	rpsO	1	0	1	0
	SATW20_23750	Newbould305_1600	rpsQ	1	0	1	1
	SATW20_04450	Newbould305_0935	rpsR	1	1	1	1
	SATW20_22050	Newbould305_2724	rsbW	0	0	0	1
	SATW20_11730	Newbould305_1822	rsmH	0	0	1	0
	SATW20_07830	Newbould305_1238	saeP	1	1	0	1
	SATW20_07820	Newbould305_1237	saeQ	0	1	0	0
	SATW20_06930	Newbould305_1144	sarA	0	0	1	1
	SATW20_24260	Newbould305_1658	sarR	0	1	1	1
	SATW20_01240	Newbould305_0651	sarS	0	1	1	1
	SATW20_02020	Newbould305_0732		0	1	0	0
	SATW20_02380	Newbould305_0778		0	1	0	0
	SATW20_02410	Newbould305_0781		0	1	0	0
	SATW20_02790	Newbould305_0821		0	1	0	0
	SATW20_03970	Newbould305_0883		0	1	0	0
	SATW20_04980	Newbould305_0978		0	1	0	0
	SATW20_05310	Newbould305_1023		0	0	1	0
	SATW20_05330	Newbould305_1025		0	0	1	0
	SATW20_05960	Newbould305_1050		0	1	0	0
	SATW20_06560	Newbould305_1113		0	0	0	1
	SATW20_08520	Newbould305_1312		0	1	1	0
	SATW20_08640	Newbould305_1324		0	0	1	0
	SATW20_09140	Newbould305_1353		0	1	1	0
	SATW20_10840	Newbould305_1531		0	1	1	1
	SATW20_11010	Newbould305_2497		0	0	1	1
	SATW20_11090	Newbould305_2489		0	1	1	0
	SATW20_12190	Newbould305_1871		0	0	0	1
	SATW20_12200	Newbould305_1872		0	0	1	0
	SATW20_12400	Newbould305_1956		0	1	0	1
	SATW20_12690	Newbould305_1987		0	0	1	1
	SATW20_13530	Newbould305_2124		0	0	0	1
	SATW20_13570	Newbould305_2130		0	1	0	0
	SATW20_13660	Newbould305_2140		0	0	0	1
	SATW20_14050	Newbould305_2180		0	0	0	1
	SATW20_14260	Newbould305_2199		0	1	0	0
	SATW20_15220	Newbould305_2306		0	0	0	1
	SATW20_15690	Newbould305_0306		1	1	0	0
	SATW20_16970	Newbould305_0182		0	1	1	1
	SATW20_16980	Newbould305_0181		0	0	0	1
	SATW20_17350	Newbould305_0139		0	0	0	1
	SATW20_17690	Newbould305_0106		0	1	0	0
	SATW20_17890	Newbould305_0072		0	1	0	0
	SATW20_18160	NA		0	1	0	0
	SATW20_18250	Newbould305_0031		0	1	0	0
	SATW20_18360	Newbould305_0019		0	0	0	1
	SATW20_18370	Newbould305_0018		0	1	1	0
	SATW20_18410	Newbould305_0014		0	0	1	1
	SATW20_19220	Newbould305_2393		0	1	0	0
	SATW20_19240	Newbould305_2391		0	1	0	0
	SATW20_19560	NA		0	1	0	0
	SATW20_21590	NA		0	1	0	0
	SATW20_21600	NA		0	1	0	0
	SATW20_21670	NA		0	1	0	0
	SATW20_21710	NA		0	1	0	0
	SATW20_21760	NA		0	1	0	0
	SATW20_22260	Newbould305_2701		0	0	0	1
	SATW20_22730	Newbould305_2650		0	1	0	0
	SATW20_23120	Newbould305_1545		1	1	1	1
	SATW20_23220	Newbould305_1553		1	0	0	1
	SATW20_24320	Newbould305_1664		0	0	1	0
	SATW20_24330	Newbould305_1665		0	1	0	0
	SATW20_24350	Newbould305_1667		0	0	0	1
	SATW20_24450	Newbould305_1680		0	1	0	0
	SATW20_24540	Newbould305_1689		0	0	1	0
	SATW20_24670	Newbould305_1702		0	1	0	0
	SATW20_24820	Newbould305_1719		0	1	0	0
	SATW20_25430	Newbould305_2596		0	0	1	0
	SATW20_25620	Newbould305_2573		1	1	0	0
	SATW20_25780	Newbould305_2556		0	0	0	1
	SATW20_25840	Newbould305_2549		0	0	0	1
	SATW20_25870	Newbould305_2546		1	1	0	0
	SATW20_26350	Newbould305_0374		0	1	1	0
	SATW20_26650	Newbould305_0406		1	0	1	0
	SATW20_26920	Newbould305_0435		0	1	0	0
	SATW20_27660	Newbould305_0500		0	0	0	1
	SATW20_27790	Newbould305_0513		1	1	0	0
	SATW20_27960	Newbould305_0531		0	1	0	0
	SATW20_25480	Newbould305_2589	sbi	1	1	1	1
	SATW20_19040	Newbould305_2413	scpA	0	0	0	1
	SATW20_11420	Newbould305_1786	sdhA	1	1	0	1
	SATW20_11430	Newbould305_1787	sdhB	0	0	0	1
	SATW20_08280	Newbould305_1286	secA	1	0	1	0
	SATW20_16310	Newbould305_0242	secF	1	1	1	0
	SATW20_08530	Newbould305_1313	secG	0	1	0	0
	SATW20_23640	Newbould305_1589	secY	0	0	1	0
	SATW20_01270	Newbould305_0654	sirA	1	1	1	0
	SATW20_05660	Newbould305_2615	spoVG	0	0	0	1
	SATW20_09650	Newbould305_1407	spsB	1	1	1	1
	SATW20_14890	Newbould305_2270	srrB	1	1	0	0
	SATW20_26490	Newbould305_0388	srtA	1	0	1	0
	SATW20_04340	Newbould305_0923	ssb	0	0	0	1
	SATW20_08110	Newbould305_1268	sstD	1	1	1	0
	SATW20_12390	Newbould305_1955	sucC	0	0	0	1
	SATW20_07110	Newbould305_1163	tagA	1	0	1	0
	SATW20_02600	Newbould305_0802	tagE	1	0	0	1
	SATW20_07130	Newbould305_1165	tagG	0	1	0	0
	SATW20_07120	Newbould305_1164	tagH	0	0	1	0
	SATW20_04220	Newbould305_0910	thl	0	0	0	1
	SATW20_13440	Newbould305_2114	tkt	1	0	0	1
	SATW20_23880	Newbould305_1613	topB	0	0	1	0
	SATW20_06180	Newbould305_1073	tuf	1	0	1	1
	SATW20_22500	Newbould305_2675	upp	0	0	1	1
	SATW20_08340	Newbould305_1292	uvrA	0	0	1	0
	NA	NA	ybeZ	0	0	0	1
	NA	Newbould305_1824		1	0	0	0
	SATW20_11680	Newbould305_1817		1	0	0	0
	SATW20_27810	Newbould305_0515		1	0	0	0
	SATW20_27820	Newbould305_0516		1	0	0	0
	SATW20_01370	Newbould305_0666		0	1	0	0
	SATW20_01540	Newbould305_0683		1	1	0	0
	SATW20_02260	Newbould305_0764		1	1	0	0
	SATW20_02820	Newbould305_0824		1	1	0	0
	SATW20_05420	Newbould305_1034		1	1	0	0
	SATW20_08020	Newbould305_1257		0	1	0	0
	SATW20_10810	Newbould305_1528		0	1	0	0
	SATW20_10980	Newbould305_2500		1	1	0	0
	SATW20_11630	Newbould305_1811		1	1	0	0
	SATW20_12070	Newbould305_1859		0	1	0	0
	SATW20_12860	Newbould305_2004		0	1	0	0
	SATW20_14590	Newbould305_2237		1	1	0	0
	SATW20_17650	Newbould305_0110		1	1	0	0
	SATW20_18760	Newbould305_2443		1	1	0	0
	SATW20_18980	Newbould305_2419		1	1	0	0
	SATW20_19060	Newbould305_2410		1	1	0	0
	SATW20_20020	Newbould305_2380		1	1	0	0
	SATW20_22970	Newbould305_2732		1	1	0	0
	SATW20_24720	Newbould305_1709		1	1	0	0
	SATW20_24730	Newbould305_1710		1	1	0	0
	SATW20_25000	Newbould305_1737		1	1	0	0
	SATW20_25150	Newbould305_1753		1	1	0	0
	SATW20_25360	Newbould305_1772		1	1	0	0
	SATW20_25390	Newbould305_1775		1	1	0	0
	SATW20_06860	Newbould305_1137		1	0	1	0
	SATW20_10870	Newbould305_2511		1	0	1	0
	SATW20_22200	Newbould305_2707		1	0	1	0
	SATW20_24300	Newbould305_1662		1	0	1	0
	SATW20_25420	Newbould305_2597		1	0	1	0
	SATW20_03120	Newbould305_0857		1	1	1	0
	SATW20_12560	Newbould305_1971		1	1	1	0
	SATW20_15270	Newbould305_2311		1	1	1	0
	SATW20_15300	Newbould305_0346		1	1	1	0
	SATW20_16320	Newbould305_0241		1	1	1	0
	SATW20_17290	Newbould305_0145		1	1	1	0
	SATW20_17780	Newbould305_0083		1	1	1	0
	SATW20_06900	Newbould305_1141		1	0	0	1
	SATW20_09410	Newbould305_1381		1	0	0	1
	SATW20_24410	Newbould305_1676		1	0	0	1
	SATW20_17010	Newbould305_0177		1	1	0	1
	SATW20_19180	Newbould305_2397		1	1	0	1
	SATW20_19250	Newbould305_2390		1	1	0	1
	SATW20_18870	Newbould305_2432		1	1	1	1
	SATW20_25440	Newbould305_2595		1	1	1	1
	NA	Newbould305_1885		1	0	0	0
	NA	Newbould305_1925		1	0	0	0
	NA	Newbould305_0033		1	0	0	0
	SATW20_01590	Newbould305_0688		1	0	0	0
	SATW20_02150	Newbould305_0753		1	0	0	0
	SATW20_02250	Newbould305_0763		1	0	0	0
	SATW20_02390	Newbould305_0779		1	0	0	0
	SATW20_02560	Newbould305_0797		1	0	0	0
	SATW20_03630	Newbould305_1921		1	0	0	0
	SATW20_03730	Newbould305_1931		1	0	0	0
	SATW20_04350	Newbould305_0924		1	0	0	0
	SATW20_04400	Newbould305_0930		1	0	0	0
	SATW20_04570	Newbould305_0947		1	0	0	0
	SATW20_05130	Newbould305_1006		1	0	0	0
	SATW20_05203	PSMA2_STAAB		1	0	0	0
	SATW20_05204	PSMA1_STAAB		1	0	0	0
	SATW20_05320	Newbould305_1024		1	0	0	0
	SATW20_05790	Newbould305_2629		1	0	0	0
	SATW20_06820	Newbould305_1132		1	0	0	0
	SATW20_07080	Newbould305_1160		1	0	0	0
	SATW20_07170	Newbould305_1169		1	0	0	0
	SATW20_07570	Newbould305_1212		1	0	0	0
	SATW20_07940	Newbould305_1248		1	0	0	0
	SATW20_08480	Newbould305_1308		1	0	0	0
	SATW20_08880	Newbould305_1350		1	0	0	0
	SATW20_09580	Newbould305_1400		1	0	0	0
	SATW20_09830	Newbould305_1427		1	0	0	0
	SATW20_09880	Newbould305_1433		1	0	0	0
	SATW20_10520	Newbould305_1498		1	0	0	0
	SATW20_10530	Newbould305_1499		1	0	0	0
	SATW20_11670	Newbould305_1816		1	0	0	0
	SATW20_11800	Newbould305_1829		1	0	0	0
	SATW20_12230	Newbould305_1875		1	0	0	0
	SATW20_13200	Newbould305_2089		1	0	0	0
	SATW20_13270	Newbould305_2096		1	0	0	0
	SATW20_13450	Newbould305_2115		1	0	0	0
	SATW20_13620	Newbould305_2136		1	0	0	0
	SATW20_14040	Newbould305_2179		1	0	0	0
	SATW20_14210	Newbould305_2194		1	0	0	0
	SATW20_14450	Newbould305_2223		1	0	0	0
	SATW20_14780	Newbould305_2258		1	0	0	0
	SATW20_14830	Newbould305_2269		1	0	0	0
	SATW20_15610	Newbould305_0314		1	0	0	0
	SATW20_15710	Newbould305_0304		1	0	0	0
	SATW20_16130	Newbould305_0262		0	0	0	0
	SATW20_16330	Newbould305_0240		1	0	0	0
	SATW20_16440	Newbould305_0229		1	0	0	0
	SATW20_16550	Newbould305_0224		1	0	0	0
	SATW20_16730	Newbould305_0206		1	0	0	0
	SATW20_17170	Newbould305_0159		1	0	0	0
	SATW20_17180	Newbould305_0158		1	0	0	0
	SATW20_18680	Newbould305_2451		1	0	0	0
	SATW20_18770	Newbould305_2442		1	0	0	0
	SATW20_18790	Newbould305_2440		1	0	0	0
	SATW20_20060	Newbould305_2377		1	0	0	0
	SATW20_20120	Newbould305_2348		1	0	0	0
	SATW20_20180	Newbould305_2342		1	0	0	0
	SATW20_22400	Newbould305_2685		1	0	0	0
	SATW20_22420	Newbould305_2683		1	0	0	0
	SATW20_22780	Newbould305_2645		1	0	0	0
	SATW20_22850	Newbould305_2638		1	0	0	0
	SATW20_23260	Newbould305_1558		1	0	0	0
	SATW20_23450	Newbould305_1576		1	0	0	0
	SATW20_23700	Newbould305_1595		1	0	0	0
	SATW20_23710	Newbould305_1596		1	0	0	0
	SATW20_23760	Newbould305_1601		1	0	0	0
	SATW20_23830	Newbould305_1608		1	0	0	0
	SATW20_23940	Newbould305_1623		1	0	0	0
	SATW20_24360	Newbould305_1668		1	0	0	0
	SATW20_24740	Newbould305_1711		1	0	0	0
	SATW20_24840	Newbould305_1721		1	0	0	0
	SATW20_24870	Newbould305_1724		1	0	0	0
	SATW20_25130	Newbould305_1751		1	0	0	0
	SATW20_25400	Newbould305_1776		1	0	0	0
	SATW20_25750	Newbould305_2559		1	0	0	0
	SATW20_25950	Newbould305_2537		1	0	0	0
	SATW20_26600	Newbould305_0401		1	0	0	0
	SATW20_27130	Newbould305_0088		1	0	0	0
(1), occurrence of proteins: 0, absent; 1, present.
(2), data obtained from Jeon et al., 2016 (Jeon H, Oh MH, Jun SH, Kim SI, Choi CW, Kwon HI, Na SH, Kim YJ, Nicholas A, Selasi GN, Lee JC. Variation among Staphylococcus aureus membrane vesicle proteomes affects cytotoxicity of host cells. Microb Pathog. 2016 Apr;93:185-93. doi: 10.1016/j.micpath.2016.02.014.).
